# Supplementary material for: In Vivo Evaluation of Safety and Efficacy of Ethyl Cellulose-Ethanol Tissue Ablation in a Swine Cervix Model
Source: Bioengineering (Basel). 2023 Oct 25;10(11):1246. doi: 10.3390/bioengineering10111246 (PMC10669649; doi:10.3390/bioengineering10111246)
Supplement: Supplementary file 1 [file bioengineering-10-01246-s001.zip]

Archive with 1 entries (1 files):
- bioengineering-2639122-supplementary.pdf
